# Supplementary material for: Divergent androgen regulation of unfolded protein response pathways drives prostate cancer
Source: EMBO Mol Med. 2015 Apr 11;7(6):788–801. doi: 10.15252/emmm.201404509 (PMC4459818; doi:10.15252/emmm.201404509)
Supplement: Supplementary file 2 [file emmm0007-0788-sd2.xls]

## Sheet: Table S1
Table S1: Correlation of AR and UPR gene expression in the TCGA prostate cancer cohort
Gene	P_value	Correlation_coefficient	Adjust_pvalue
ERN1	0	0.804713	0
MBTPS2	0	0.733701	0
ATF6	0	0.666601	0
MAPK8	0	0.625593	0
EIF2AK3	2.02E-14	0.517731	1.88E-12
EDEM1	8.46E-13	0.488706	7.87E-11
UGGT1	2.99E-11	0.458185	2.78E-09
SEL1LA	6.61E-11	0.450961	6.14E-09
SEL1LB	6.61E-11	0.450961	6.14E-09
EDEM3	2.22E-10	0.439607	2.06E-08
UGGT2	1.46E-09	0.421029	1.36E-07
UBXN4	3.96E-09	0.410724	3.68E-07
HSPA4	2.11E-08	0.392599	1.97E-06
DNAJC3	2.51E-07	0.363656	2.33E-05
DNAJC10	8.56E-07	0.348147	7.96E-05
USP14	1.74E-06	0.338824	0.000161613
SREBF2	2.06E-06	0.336507	0.000192015
CANX	3.80E-06	0.328159	0.000353182
ERO1L	9.09E-06	0.315765	0.000844939
PFDN5	1.80E-25	-0.66346	1.68E-23
DNAJC4	1.89E-17	-0.56548	1.76E-15
PFDN2	7.36E-17	-0.55676	6.84E-15
ATF4	5.63E-16	-0.54319	5.24E-14
DNAJB2	1.75E-15	-0.53534	1.63E-13
PRKCSH	4.63E-15	-0.52847	4.31E-13
UBE2J2	1.95E-13	-0.50044	1.81E-11
BAX	1.11E-11	-0.46694	1.04E-09
NUCB1	4.92E-11	-0.45366	4.58E-09
DERL2	9.36E-11	-0.44773	8.71E-09
PPIA	3.23E-10	-0.43598	3.00E-08
UFD1L	4.57E-10	-0.43261	4.25E-08
HTRA2	5.27E-10	-0.43121	4.90E-08
CEBPB	5.85E-10	-0.43018	5.44E-08
RNF5	1.87E-08	-0.39398	1.74E-06
SIL1	3.35E-08	-0.3874	3.12E-06
DDIT3	8.58E-07	-0.34811	7.98E-05
CCT7	1.78E-06	-0.33853	0.000165206
VIMP	8.00E-06	-0.31761	0.00074401
HSPA2	2.99E-05	-0.29791	0.00277696
FBXO6	4.61E-05	-0.29109	0.00428926
RPN1	4.84E-05	-0.29033	0.00449841

## Sheet: Table S2
Table S2. P values of Figure 1 (Differential expression of UPR genes in AR high, AR medium and AR low samples from TCGA provisional prostate cancer cohort)
	AR_Low vs AR_Med	AR_Low vs AR_high	AR_Med vs AR_high
AR	4.39e-19	2.83e-60	1.6e-33
ERN1	5.13e-17	5.72e-40	4.22e-14
DNAJC10	4.24e-05	4.12e-08	0.084884
DNAJC3	7.06e-07	8.16e-10	0.118285
EDEM1	6.06e-08	3.92e-15	0.00160726
EDEM2	0.989254	0.723117	0.723185
EDEM3	5.18e-07	3.55e-13	0.00431259
EIF2A	0.467827	0.12163	0.020222
EIF2AK3	2.09e-10	5.41e-18	0.00170848
ATF6	7.59e-13	3.43e-29	6.93e-09
ATF6B	0.0902536	0.633541	0.228972
SEC62	0.66903	0.020388	0.0470989
SEC63	0.000613725	4.3e-05	0.391284
SEL1L	3.92e-08	1.66e-13	0.0135935
MBTPS1	3.13e-05	0.013589	0.0953238
MBTPS2	7.91e-14	1.17e-32	9.49e-11
NDRG1	0.995688	0.409457	0.395024
GANAB	0.000105818	5.44e-05	0.74623
GANC	0.0296049	0.305644	0.261939
HERPUD1	0.160266	0.883244	0.11986
SEL1L	3.92e-08	1.66e-13	0.0135935
MAPK8	9.79e-11	4.7e-21	5.45e-05
UGGT1	1.14e-08	9.52e-13	0.0522463
UGGT2	1.4e-07	1.35e-11	0.0486429
USP14	2.55e-06	4.51e-09	0.13047
MAPK10	0.736627	0.417591	0.613309
AMFR	0.205877	0.294827	0.0192686
SREBF2	0.0139114	7.84e-06	0.0237001
SYVN1	0.762733	0.572611	0.375181
TCP1	0.484204	0.42861	0.902815
TOR1A	0.750566	0.175538	0.275977
ATF4	1.1e-08	9.13e-15	0.00696609
ATXN3	0.221687	0.00103206	0.0268798
BAX	0.000186571	4.33e-11	0.000744532
CALR	0.716268	0.0898857	0.161703
CANX	0.00558106	1.02e-07	0.00381653
CCT4	0.365765	0.487049	0.10485
CCT7	0.00038013	4.34e-06	0.199926
CEBPB	0.000413244	1.41e-08	0.011736
CREB3L3	0.623673	0.170082	0.349676
DDIT3	3.19e-05	5.14e-07	0.260878
DERL1	0.658583	0.00710043	0.0182495
DERL2	0.000404368	1.53e-10	0.000799551
DNAJB2	3.01e-10	4.01e-17	0.00376995
DNAJB9	0.0575275	0.0234799	0.646892
DNAJC4	5.44e-10	9.27e-17	0.00407963
ERN2	0.707067	0.437901	0.23821
ERO1L	0.00495244	1.67e-06	0.0237031
ERO1LB	0.0419584	0.00322031	0.296405
ERP44	0.792104	0.805771	0.993286
FBXO6	3.05e-05	0.00017445	0.766889
FKBP5	0.279818	0.0494204	0.334337
HSPA1B	0.00735233	0.00555267	0.840803
HSPA1L	1.52e-05	2.05e-05	0.925551
HSPA2	0.00222615	4.39e-05	0.217912
HSPA4	0.150218	1.24e-08	4.47e-06
HSPA5	0.0255729	0.0126274	0.717573
HSPH1	0.912798	0.216578	0.240703
HTRA2	3.28e-07	2.92e-09	0.246415
HTRA4	0.612645	0.797231	0.439789
HYOU1	0.0115489	0.00553101	0.718186
INSIG2	0.646356	0.947646	0.598255
MANF	0.222149	0.0201425	0.229276
MAPK9	0.441679	0.0793205	0.290787
NPLOC4	0.39032	0.324732	0.870244
NUCB1	0.0448421	2.11e-09	1.2e-05
OS9	0.379551	0.00782165	0.000311463
PDIA3	0.758979	0.0891586	0.144399
PDIA5	0.0749641	0.297427	0.481153
PFDN2	1.3e-14	1.51e-18	0.0804802
PFDN5	1.15e-13	3.18e-24	6.71e-05
PPIA	1e-07	1.01e-10	0.121916
PPP1R15A	0.387714	0.0771789	0.32939
PRKCSH	9.28e-05	4.81e-14	1.6e-05
RNF139	0.664105	0.0180928	0.0428421
RNF5	2.22e-05	1.98e-07	0.214037
RPN1	0.0270823	0.000345792	0.122533
SCAP	0.128376	0.797374	0.209131
SEC62	0.66903	0.020388	0.0470989
SERP1	0.789223	0.292887	0.409392
SGK1	0.466972	0.930878	0.523765
SIL1	8.36e-05	1.61e-07	0.107265
SREBF1	0.10261	0.00259561	0.128834
UBE2G2	0.145836	0.00223852	0.0811724
UBE2J2	6.05e-10	2.14e-15	0.0163344
UBXN4	1.48e-05	1.02e-10	0.00902998
UFD1L	1.04e-08	2.65e-11	0.178822
VCP	0.530328	0.354222	0.737957
VIMP	0.107875	6.85e-06	0.00171836
XBP1	0.180188	0.774009	0.29661
				Suppl. Table 2

## Sheet: Table S3
Table S3. Correlation of AR and UPR gene expression in the MSKCC prostate cancer cohort
Gene	P_value	Correlation_coefficient	Adjust_pvalue
GANAB	0	0.6623	0
VCP	0	0.6614	0
MBTPS2	4.44E-16	0.6462	3.82E-14
OS9	2.00E-15	0.6303	1.72E-13
CCT7	9.77E-15	0.6181	8.40E-13
TOR1A	2.80E-14	0.6097	2.41E-12
SERP1	5.15E-14	0.6047	4.43E-12
MAPK9	7.79E-14	0.6012	6.70E-12
CALR	1.26E-13	0.5972	1.08E-11
RNF5	2.70E-13	0.5906	2.32E-11
SREBF2	7.00E-13	0.5822	6.02E-11
PRKCSH	8.42E-13	0.5806	7.24E-11
TCP1	1.86E-12	0.5733	1.60E-10
ERP44	2.02E-12	0.5726	1.74E-10
CCT4	1.06E-11	0.5569	9.09E-10
HYOU1	1.14E-11	0.5561	9.82E-10
USP14	1.21E-11	0.5555	1.04E-09
DNAJC3	2.25E-11	0.5494	1.93E-09
EIF2AK3	3.74E-11	0.5443	3.22E-09
NUCB1	4.73E-11	0.5419	4.07E-09
RPN1	7.24E-11	0.5375	6.23E-09
ATF4	1.06E-10	0.5335	9.11E-09
EDEM3	1.29E-10	0.5332	1.11E-08
PPIA	3.62E-10	0.5203	3.11E-08
HSPA4	5.34E-10	0.516	4.59E-08
CANX	7.60E-10	0.512	6.54E-08
PDIA3	1.18E-09	0.507	1.02E-07
HERPUD1	2.25E-09	0.4995	1.94E-07
DERL1	3.72E-09	0.4971	3.20E-07
UFD1L	2.84E-09	0.4968	2.44E-07
UGGT1	4.81E-09	0.4905	4.13E-07
NPLOC4	7.20E-09	0.4856	6.19E-07
PDIA5	9.89E-09	0.4816	8.51E-07
DERL2	1.12E-08	0.4801	9.62E-07
VIMP	1.18E-08	0.4795	1.01E-06
MBTPS1	1.34E-08	0.4778	1.16E-06
HSPA5	1.74E-08	0.4745	1.50E-06
NDRG1	3.19E-08	0.4667	2.74E-06
ERN1	5.10E-08	0.4605	4.39E-06
UBXN4	9.01E-08	0.4529	7.75E-06
EIF2A	9.37E-08	0.4523	8.06E-06
ATF6	1.19E-07	0.449	1.02E-05
RNF139	7.86E-07	0.4249	6.76E-05
EDEM1	1.23E-06	0.415	0.000105
DNAJC10	1.94E-06	0.4078	0.000167
MANF	2.74E-06	0.4024	0.000235
SEC63	5.29E-06	0.3916	0.000455
MAPK10	5.73E-06	0.3903	0.000493
UGGT2	6.62E-06	0.3879	0.000569
ATXN3	9.55E-06	0.3816	0.000821
ERN2	4.84E-17	-0.6571	4.17E-15
HTRA4	1.95E-15	-0.6306	1.68E-13
CREB3L3	4.00E-12	-0.5662	3.44E-10
FBXO6	4.17E-08	-0.4632	3.59E-06
DDIT3	7.35E-06	-0.3875	0.000632

## Sheet: Table S4
Table S4. XBP-1S staining by IHC in radical prostatectomy samples
	negative	weak	moderate	strong	total
Benign	1 (4%)	7 (28%)	12 (48%)	5 (20%)	25
Tumor	0 (0%)	28 (10%)	159 (56%)	96 (34%)	283

## Sheet: Table S5
Table S5. Clinical parameters of radical prostatectomy samples.
GLEASON 2009	Row Number	Column Number	G-PRIMARY	sXBP	FOLLOW UP AFTER SURGERY/RADIATION	FOLLOW UP AFTER SURGERY( NONRECURRENT0-RECURRENT 1)	STATUS AT FOLLOW UP	DIAGNOSIS DATE	PSA AT DX	TESTOSTERONE AT DX	BX GLEASON SCORE 1	BIOPSY GLEASON SCORE 2	BIOPSY TOTAL GLEASON SCORE	BX POSITIVE CORES	BX TOTAL CORES	CLINICAL STAGE	MAIN TREATMENT	ROBOT CASE NUMBER	NEO-ADJUVANT THERAPY DRUGS	MONTHS OF NEO-ADJUVANT THERAPY	ADJUVANT THERAPY TYPE	IAS NUMBER OF CYCLES	DATE OF SURGERY/RADIATION	PATH GLEASON SCORE 1	PATH GLEASON SCORE 2	PATH GLEASON TOTAL SCORE	SURGICAL MARGINS	LYMPH NODE STATUS	PATHOLOGICAL STAGE	LAST FOLLOW UP	REASON NO FURTHER FOLLOW UP	DATE LAST SEEN	LAST SEEN 4-D	DATE OF DEATH	PSA AT RECURRENCE	DATE OF PSA RECURRENCE	TIME TO PSA RECURRENCE	PSA RECURRENCE TREATMENT	DATE OF METASTASIS DX	METASTASIS LOCATION	METASTASIS TREATMENT	CASTRATION RESISTANCE DATE	CASTRATION RESISTANCE TREATMENT	TIME IN YEARS POST TREATMENT	FOLLOW UP AFTER DIAGNOSIS	FOLLOW UP AFTER SURGERY/RADIATION	FOLLOW UP AFTER SURGERY/RADIATION	Spot ID	Row Number
3	0	3	BPH	3	49.03	0	ALIVE, NO EVIDENCE OF DISEASE, LOST TO FOLLOW UP	2003-10-17	7.8		3	3	6	3	9	T2a	RADICAL PROSTATECTOMY						2004-01-20	3	3	6	NEGATIVE	NOT DONE	pT2c	2008-03-19	CHART NOT AVAILABLE	2008-03-19													52.1	49.03	49.03	8	0
4	0	4	BPH	3	49.03	0	ALIVE, NO EVIDENCE OF DISEASE, LOST TO FOLLOW UP	2003-10-17	7.8		3	3	6	3	9	T2a	RADICAL PROSTATECTOMY						2004-01-20	3	3	6	NEGATIVE	NOT DONE	pT2c	2008-03-19	CHART NOT AVAILABLE	2008-03-19													52.1	49.03	49.03	7	0
5	0	5	BPH	3	79	0	ALIVE, NO EVIDENCE OF DISEASE	2003-09-30	7.43	11.7	4	3	7	2	8	T1c	RADICAL PROSTATECTOMY						2004-01-22	3	3	6	NEGATIVE	NEGATIVE	pT2c	2010-10-06														6	82.68	79	79	13	0
6	0	6	3	3	79	0	ALIVE, NO EVIDENCE OF DISEASE	2003-09-30	7.43	11.7	4	3	7	2	8	T1c	RADICAL PROSTATECTOMY						2004-01-22	3	3	6	NEGATIVE	NEGATIVE	pT2c	2010-10-06														6	82.68	79	79	14	0
7	0	7	BPH	3	60.03	0	ALIVE, NO EVIDENCE OF DISEASE	2003-05-29	8		3	3	6	3	8	T2a	RADICAL PROSTATECTOMY						2004-01-27	3	3	6	NEGATIVE	NOT DONE	pT2c	2009-03-02														5	67.87	60.03	60.03	7	0
19	1	3	5	3	29.87	1	ALIVE, NO EVIDENCE OF DISEASE, PSA RECURRENCE, LOST TO FOLLOW UP	2004-03-16	24.1		4	3	7	4	8	T2b	RADICAL PROSTATECTOMY, SALVAGE RADIOTHERAPY POST RADICAL PROSTATECTOMY						2004-05-06	4	5	9	POSITIVE	NEGATIVE	pT3b	2008-09-08	CHART IN STORAGE	2007-11-14			0.27	2006-11-18	29.87	SALVAGE RADIOTHERAPY, INTERMITENT ANDROGEN SUPRESSION							52.81	51.16	29.87	17	1
20	1	4	5	3	29.87	1	ALIVE, NO EVIDENCE OF DISEASE, PSA RECURRENCE, LOST TO FOLLOW UP	2004-03-16	24.1		4	3	7	4	8	T2b	RADICAL PROSTATECTOMY, SALVAGE RADIOTHERAPY POST RADICAL PROSTATECTOMY						2004-05-06	4	5	9	POSITIVE	NEGATIVE	pT3b	2008-09-08	CHART IN STORAGE	2007-11-14			0.27	2006-11-18	29.87	SALVAGE RADIOTHERAPY, INTERMITENT ANDROGEN SUPRESSION							52.81	51.16	29.87	20	1
38	2	6	BPH	3	83.78	0	ALIVE, NO EVIDENCE OF DISEASE	2004-06-23	5.3		3	4	7	2	6	T2a	RADICAL PROSTATECTOMY						2004-10-05	3	3	6	NEGATIVE	NEGATIVE	pT2c	2011-11-15														7	87.13	83.78	83.78	14	2
39	2	7	BPH	3	83.78	0	ALIVE, NO EVIDENCE OF DISEASE	2004-06-23	5.3		3	4	7	2	6	T2a	RADICAL PROSTATECTOMY						2004-10-05	3	3	6	NEGATIVE	NEGATIVE	pT2c	2011-11-15														7	87.13	83.78	83.78	15	2
40	2	8	BPH	3	83.78	0	ALIVE, NO EVIDENCE OF DISEASE	2004-06-23	5.3		3	4	7	2	6	T2a	RADICAL PROSTATECTOMY						2004-10-05	3	3	6	NEGATIVE	NEGATIVE	pT2c	2011-11-15														7	87.13	83.78	83.78	16	2
50	3	2	4	3	59.84	0	ALIVE, NO EVIDENCE OF DISEASE, LOST TO FOLLOW UP	2004-01-29	15.6		4	3	7	3	8	T2b	RADICAL PROSTATECTOMY, ADJUVANT THERAPY				RADIATION		2004-04-13	4	5	9	NEGATIVE	NEGATIVE	pT3b	2009-05-12	CHART NOT AVAILABLE	2009-05-12												5	62.26	59.84	59.84	8	3
51	3	3	BPH	3	79	0	ALIVE, NO EVIDENCE OF DISEASE	2003-09-30	7.43	11.7	4	3	7	2	8	T1c	RADICAL PROSTATECTOMY						2004-01-22	3	3	6	NEGATIVE	NEGATIVE	pT2c	2010-10-06														6	82.68	79	79	15	3
52	3	4	BPH	3	79	0	ALIVE, NO EVIDENCE OF DISEASE	2003-09-30	7.43	11.7	4	3	7	2	8	T1c	RADICAL PROSTATECTOMY						2004-01-22	3	3	6	NEGATIVE	NEGATIVE	pT2c	2010-10-06														6	82.68	79	79	16	3
53	3	5	4	3	78.1	0	ALIVE, NO EVIDENCE OF DISEASE	2004-06-17	8.2		4	3	7	1	8	T1c	RADICAL PROSTATECTOMY						2004-09-23	3	4	7	NEGATIVE	NEGATIVE	pT2c	2011-05-11														6	81.26	78.1	78.1	7	3
54	3	6	3	3	78.1	0	ALIVE, NO EVIDENCE OF DISEASE	2004-06-17	8.2		4	3	7	1	8	T1c	RADICAL PROSTATECTOMY						2004-09-23	3	4	7	NEGATIVE	NEGATIVE	pT2c	2011-05-11														6	81.26	78.1	78.1	8	3
55	3	7	BPH	3	51.22	1	DEAD	2004-03-31	6		3	3	6	4	8	T1c	RADICAL PROSTATECTOMY						2004-12-02	3	3	6	NEGATIVE	NOT DONE	pT2c	2009-04-08				2009-04-08											59.16	51.22	51.22	7	3
60	3	12	4	3	83.61	0	ALIVE, NO EVIDENCE OF DISEASE	2005-04-26	8.1		4	4	8	8	8	T2b	RADICAL PROSTATECTOMY						2005-07-05	3	4	7	NEGATIVE	NEGATIVE	pT2c	2012-08-09														7	85.87	83.61	83.61	8	3
65	4	1	3	3	41	0	ALIVE, NO EVIDENCE OF DISEASE	2005-07-14	8.3		3	4	7	3	8	T1c	RADICAL PROSTATECTOMY						2005-10-06	4	3	7	NEGATIVE	NEGATIVE	pT2c	2009-03-30														3.5	43.71	41	41	7	4
66	4	2	BPH	3	41	0	ALIVE, NO EVIDENCE OF DISEASE	2005-07-14	8.3		3	4	7	3	8	T1c	RADICAL PROSTATECTOMY						2005-10-06	4	3	7	NEGATIVE	NEGATIVE	pT2c	2009-03-30														3.5	43.71	41	41	8	4
70	4	6	4	3	45.1	0	ALIVE	2005-08-09	6.5		3	3	6	4	8	T2a	RADICAL PROSTATECTOMY, ADJUVANT THERAPY				HORMONAL		2005-11-24	3	4	7	NEGATIVE	NOT DONE	pT2c	2009-09-22															48.55	45.1	45.1	8	4
71	4	7	4	3	83.03	0	ALIVE, NO EVIDENCE OF DISEASE	2004-08-31	6.06		3	4	7	2	8	T2a	RADICAL PROSTATECTOMY						2005-01-06	3	4	7	NEGATIVE	NEGATIVE	pT3a	2012-01-24														7	87.16	83.03	83.03	7	4
75	4	11	4	3	94.16	1	ALIVE, METASTASIS	2005-05-18	6.8		4	3	7	4	8	T2a	RADICAL PROSTATECTOMY, ADJUVANT THERAPY, INTERMITENT ANDROGEN SUPRESSION				HORMONAL	3	2005-09-08	4	3	7	POSITIVE	NEGATIVE	pT3a	2013-09-05									2008-06-02	RIGHT HEMI PELVIS	IAS (ZOLADEX) SWITCHED TO CONTINUOUS HT.			7	97.81	94.16	94.16	7	4
76	4	12	4	3	94.16	1	ALIVE, METASTASIS	2005-05-18	6.8		4	3	7	4	8	T2a	RADICAL PROSTATECTOMY, ADJUVANT THERAPY, INTERMITENT ANDROGEN SUPRESSION				HORMONAL	3	2005-09-08	4	3	7	POSITIVE	NEGATIVE	pT3a	2013-09-05									2008-06-02	RIGHT HEMI PELVIS	IAS (ZOLADEX) SWITCHED TO CONTINUOUS HT.			7	97.81	94.16	94.16	8	4
77	4	13	4	3	92.1	0	ALIVE, NO EVIDENCE OF DISEASE	2005-12-20	12.6		3	3	6	4	8	T2a	RADICAL PROSTATECTOMY						2006-02-28	3	4	7	NEGATIVE	NOT DONE	pT2a	2013-12-23														7	94.35	92.1	92.1	7	4
85	5	5	5	3	52.45	0	ALIVE, NO EVIDENCE OF DISEASE	2006-06-14	26		3	4	7			T1b	RADICAL PROSTATECTOMY, ADJUVANT THERAPY				HORMONAL, RADIATION		2006-07-04	3	4	7	POSITIVE	NEGATIVE	pT3a	2010-12-16														4	53.1	52.45	52.45	7	5
86	5	6	4	3	52.45	0	ALIVE, NO EVIDENCE OF DISEASE	2006-06-14	26		3	4	7			T1b	RADICAL PROSTATECTOMY, ADJUVANT THERAPY				HORMONAL, RADIATION		2006-07-04	3	4	7	POSITIVE	NEGATIVE	pT3a	2010-12-16														4	53.1	52.45	52.45	8	5
87	5	7	5	3	49.61	1	ALIVE, PSA RECURRENCE	2006-05-25	8.9		5	4	9	3	10	T2a	NEO-ADJUVANT THERAPY, RADICAL PROSTATECTOMY, ADJUVANT THERAPY		ELIGARD + FLUTAMIDE	1	HORMONAL, RADIATION		2006-07-13	4	5	9	NEGATIVE	NEGATIVE	pT3c	2013-06-27					0.22	2010-09-28	49.61	ACTIVE SURVEILLANCE/WATCHFUL WAITING						6	83.55	81.97	49.61	7	5
97	6	1	BPH	3	70.94	0	ALIVE, NO EVIDENCE OF DISEASE	2006-04-19	4.3		3	3	6	2	8	T1c	RADICAL PROSTATECTOMY						2006-06-13	3	4	7	NEGATIVE	NOT DONE	pT2c	2012-06-20														6	72.71	70.94	70.94	7	6
98	6	2	BPH	3	70.94	0	ALIVE, NO EVIDENCE OF DISEASE	2006-04-19	4.3		3	3	6	2	8	T1c	RADICAL PROSTATECTOMY						2006-06-13	3	4	7	NEGATIVE	NOT DONE	pT2c	2012-06-20														6	72.71	70.94	70.94	8	6
99	6	3	BPH	3	64.58	0	ALIVE, NO EVIDENCE OF DISEASE	2005-02-25	9		4	4	8			T1a	RADICAL PROSTATECTOMY						2006-06-15	3	4	7	POSITIVE	NEGATIVE	pT2c	2011-12-08														5	79.9	64.58	64.58	7	6
100	6	4	BPH	3	64.58	0	ALIVE, NO EVIDENCE OF DISEASE	2005-02-25	9		4	4	8			T1a	RADICAL PROSTATECTOMY						2006-06-15	3	4	7	POSITIVE	NEGATIVE	pT2c	2011-12-08														5	79.9	64.58	64.58	8	6
105	6	9	4	3	34.84	0	ALIVE, NO EVIDENCE OF DISEASE	2006-10-26	7.7		4	5	9	4	8	T2a	RADICAL PROSTATECTOMY						2007-01-02	4	5	9	NEGATIVE	NEGATIVE	pT3a	2009-12-17															37.03	34.84	34.84	13	6
118	7	6	BPH	3	11.68	0	ALIVE, NO EVIDENCE OF DISEASE	2006-05-09	6.8		3	3	6	1	8	T1c	ACTIVE SURVEILLANCE, RADICAL PROSTATECTOMY						2007-03-23				NEGATIVE	NEGATIVE	pT0	2008-03-19															21.94	11.68	11.68	8	7
119	7	7	3	3	19.29	0	ALIVE, NO EVIDENCE OF DISEASE, LOST TO FOLLOW UP	2006-08-17	6.6		3	3	6	2	6	T1c	ACTIVE SURVEILLANCE, RADICAL PROSTATECTOMY						2007-03-23	3	4	7	POSITIVE	NEGATIVE	pT3a	2008-11-10	CHART IN STORAGE	2008-11-10	2008-11-10												26.32	19.29	19.29	7	7
120	7	8	3	3	19.29	0	ALIVE, NO EVIDENCE OF DISEASE, LOST TO FOLLOW UP	2006-08-17	6.6		3	3	6	2	6	T1c	ACTIVE SURVEILLANCE, RADICAL PROSTATECTOMY						2007-03-23	3	4	7	POSITIVE	NEGATIVE	pT3a	2008-11-10	CHART IN STORAGE	2008-11-10	2008-11-10												26.32	19.29	19.29	8	7
121	7	9	4	3	35.87	0	ALIVE, NO EVIDENCE OF DISEASE	2006-12-21	11		3	4	7	1	8	T2a	RADICAL PROSTATECTOMY, ADJUVANT THERAPY				HORMONAL, RADIATION		2007-04-18	4	4	8	POSITIVE	NOT DONE	pT2c	2010-05-04														3	39.68	35.87	35.87	7	7
122	7	10	3	3	35.87	0	ALIVE, NO EVIDENCE OF DISEASE	2006-12-21	11		3	4	7	1	8	T2a	RADICAL PROSTATECTOMY, ADJUVANT THERAPY				HORMONAL, RADIATION		2007-04-18	4	4	8	POSITIVE	NOT DONE	pT2c	2010-05-04														3	39.68	35.87	35.87	8	7
129	8	1	BPH	3	72.19	0	ALIVE, NO EVIDENCE OF DISEASE	2007-03-29	7.1		4	5	9	4	8	T1c	RADICAL PROSTATECTOMY						2007-05-23	4	3	7	POSITIVE	NEGATIVE	pT2c	2013-07-08														6	73.97	72.19	72.19	7	8
130	8	2	BPH	3	72.19	0	ALIVE, NO EVIDENCE OF DISEASE	2007-03-29	7.1		4	5	9	4	8	T1c	RADICAL PROSTATECTOMY						2007-05-23	4	3	7	POSITIVE	NEGATIVE	pT2c	2013-07-08														6	73.97	72.19	72.19	8	8
131	8	3	BPH	3	65.49	0	ALIVE, NO EVIDENCE OF DISEASE	2007-02-28	5.3		3	3	6	2	8	T1c	RADICAL PROSTATECTOMY						2007-05-29	3	4	7	NEGATIVE	NOT DONE	pT2c	2012-12-18														5	68.39	65.49	65.49	7	8
132	8	4	BPH	3	65.49	0	ALIVE, NO EVIDENCE OF DISEASE	2007-02-28	5.3		3	3	6	2	8	T1c	RADICAL PROSTATECTOMY						2007-05-29	3	4	7	NEGATIVE	NOT DONE	pT2c	2012-12-18														5	68.39	65.49	65.49	8	8
134	8	6	4	3	70.48	0	ALIVE, NO EVIDENCE OF DISEASE	2007-02-08	4.3		4	3	7	2	8	T2a	RADICAL PROSTATECTOMY						2007-05-29	3	4	7	NEGATIVE	NEGATIVE	pT3a	2013-05-22														6	74.03	70.48	70.48	8	8
135	8	7	3	3	7.65	0	ALIVE, NO EVIDENCE OF DISEASE	2007-03-01	5.77		3	3	6	4	8	T1c	RADICAL PROSTATECTOMY						2007-06-05	3	4	7	NEGATIVE	NOT DONE	pT2c	2008-01-28															10.74	7.65	7.65	7	8
145	9	1	4	3	63.42	1	ALIVE, METASTASIS	2006-12-21	5.3		3	3	6	3	7	T2a	RADICAL PROSTATECTOMY						2007-10-16	4	4	8	NEGATIVE	NEGATIVE	pT2c	2013-03-04										RIGHT PUBIC BONE WITH EXTENSION INTO THE ISCHIAL TUBEROSITY AS WELL AS ONE FOCUS OF INCREASED ACTIVITY IN THE RIGHT SACRUM.	ELIGARD + CASODEX				73.06	63.42	63.42	7	9
146	9	2	4	3	63.42	1	ALIVE, METASTASIS	2006-12-21	5.3		3	3	6	3	7	T2a	RADICAL PROSTATECTOMY						2007-10-16	4	4	8	NEGATIVE	NEGATIVE	pT2c	2013-03-04										RIGHT PUBIC BONE WITH EXTENSION INTO THE ISCHIAL TUBEROSITY AS WELL AS ONE FOCUS OF INCREASED ACTIVITY IN THE RIGHT SACRUM.	ELIGARD + CASODEX				73.06	63.42	63.42	8	9
147	9	3	3	3	6.03	0	ALIVE, NO EVIDENCE OF DISEASE, LOST TO FOLLOW UP	2007-08-13	6.4		3	4	7	3	6	T1c	RADICAL PROSTATECTOMY						2007-10-19	3	4	7	NEGATIVE	NEGATIVE	pT2c	2008-04-23	CHART IN STORAGE	2008-04-23													8.19	6.03	6.03	7	9
148	9	4	3	3	6.03	0	ALIVE, NO EVIDENCE OF DISEASE, LOST TO FOLLOW UP	2007-08-13	6.4		3	4	7	3	6	T1c	RADICAL PROSTATECTOMY						2007-10-19	3	4	7	NEGATIVE	NEGATIVE	pT2c	2008-04-23	CHART IN STORAGE	2008-04-23													8.19	6.03	6.03	8	9
149	9	5	3	3	23.45	0	ALIVE, NO EVIDENCE OF DISEASE	2006-11-01	6		4	3	7	2	6	T2b	RADICAL PROSTATECTOMY						2007-11-06	3	4	7	NEGATIVE	NEGATIVE	pT2c	2009-11-02															35.39	23.45	23.45	7	9
150	9	6	3	3	23.45	0	ALIVE, NO EVIDENCE OF DISEASE	2006-11-01	6		4	3	7	2	6	T2b	RADICAL PROSTATECTOMY						2007-11-06	3	4	7	NEGATIVE	NEGATIVE	pT2c	2009-11-02															35.39	23.45	23.45	8	9
151	9	7	4	3	61.23	0	ALIVE, NO EVIDENCE OF DISEASE	2007-10-04	11.8		3	4	7	1	8	T1c	RADICAL PROSTATECTOMY						2007-11-27	3	4	7	NEGATIVE	NEGATIVE	pT2c	2013-02-06														5	62.97	61.23	61.23	7	9
152	9	8	4	3	61.23	0	ALIVE, NO EVIDENCE OF DISEASE	2007-10-04	11.8		3	4	7	1	8	T1c	RADICAL PROSTATECTOMY						2007-11-27	3	4	7	NEGATIVE	NEGATIVE	pT2c	2013-02-06														5	62.97	61.23	61.23	8	9
158	9	14	4	3	56.71	1	ALIVE, METASTASIS	2007-10-29	3.5		4	3	7	10	13	T2c	NEO-ADJUVANT THERAPY, RADICAL PROSTATECTOMY, ADJUVANT THERAPY		LUPRON	1	RADIATION		2008-01-08	4	3	7	POSITIVE	POSITIVE	pT3b	2012-10-31									2008-01-08	1 OF 6 LEFT LYMPH NODES.					59	56.71	56.71	16	9
159	9	15	4	3	44.55	0	ALIVE, NO EVIDENCE OF DISEASE	2007-11-26	2.4		3	4	7	2	6	T2a	RADICAL PROSTATECTOMY						2008-01-21	3	3	6	NEGATIVE	NEGATIVE	pT2c	2011-11-02														3	46.35	44.55	44.55	7	9
160	9	16	4	3	44.55	0	ALIVE, NO EVIDENCE OF DISEASE	2007-11-26	2.4		3	4	7	2	6	T2a	RADICAL PROSTATECTOMY						2008-01-21	3	3	6	NEGATIVE	NEGATIVE	pT2c	2011-11-02														3	46.35	44.55	44.55	8	9
161	10	1	BPH	3	50.1	1	ALIVE, PSA RECURRENCE, METASTASIS	2007-08-28	10.2		3	3	6	4	8	T3	RADICAL PROSTATECTOMY, ADJUVANT THERAPY				HORMONAL		2007-10-09	3	4	7	POSITIVE	POSITIVE	pT3c	2013-06-10					0.23	2012-01-09	50.1	ACTIVE SURVEILLANCE/WATCHFUL WAITING	2007-10-09	LYMPH NODES	HORMONE THERAPY (ZOLADEX)			4	68.16	66.81	50.1	7	10
162	10	2	BPH	3	50.1	1	ALIVE, PSA RECURRENCE, METASTASIS	2007-08-28	10.2		3	3	6	4	8	T3	RADICAL PROSTATECTOMY, ADJUVANT THERAPY				HORMONAL		2007-10-09	3	4	7	POSITIVE	POSITIVE	pT3c	2013-06-10					0.23	2012-01-09	50.1	ACTIVE SURVEILLANCE/WATCHFUL WAITING	2007-10-09	LYMPH NODES	HORMONE THERAPY (ZOLADEX)			4	68.16	66.81	50.1	8	10
163	10	3	3	3	0.42	0	ALIVE, LOST TO FOLLOW UP	2007-10-22	6.19		3	4	7	6	6	T2b	RADICAL PROSTATECTOMY						2008-02-12	3	4	7	NEGATIVE	NEGATIVE	pT3b	2008-02-25	CHART IN STORAGE	2008-02-25													4.07	0.42	0.42	7	10
166	10	6	3	3	28.81	0	ALIVE, NO EVIDENCE OF DISEASE	2007-08-16	10.7		3	4	7	2	6	T1c	RADICAL PROSTATECTOMY						2008-04-10	3	4	7	NEGATIVE	NOT DONE	pT3c	2010-09-20															36.48	28.81	28.81	8	10
172	10	12	4	3	59.81	0	ALIVE	2008-02-11	5.3		3	4	7	6	8	T2c	RADICAL PROSTATECTOMY, ADJUVANT THERAPY				HORMONAL, RADIATION		2008-05-08	4	3	7	POSITIVE	NEGATIVE	pT3a	2013-06-05														3	62.61	59.81	59.81	16	10
176	10	16	4	3	22.39	0	ALIVE, NO EVIDENCE OF DISEASE	2008-04-01	5.8		3	4	7	3	10	T2a	RADICAL PROSTATECTOMY						2008-06-17	3	4	7	NEGATIVE	NEGATIVE	pT3a	2010-05-12															24.87	22.39	22.39	8	10
179	0	3	3	3	52.32	0	LOST TO FOLLOW UP	2002-11-01	39		3	3	6	1	8	T2c	RADICAL PROSTATECTOMY, ADJUVANT THERAPY				HORMONAL, RADIATION		2003-02-04	3	4	7	POSITIVE	NEGATIVE	pT3b	2007-07-15	CHART NOT AVAILABLE	2007-07-15	2005-10-31												55.39	52.32	52.32	9	0
180	0	4	5	3	52.32	0	LOST TO FOLLOW UP	2002-11-01	39		3	3	6	1	8	T2c	RADICAL PROSTATECTOMY, ADJUVANT THERAPY				HORMONAL, RADIATION		2003-02-04	3	4	7	POSITIVE	NEGATIVE	pT3b	2007-07-15	CHART NOT AVAILABLE	2007-07-15	2005-10-31												55.39	52.32	52.32	10	0
182	0	6	3	3	59.19	1	ALIVE, PSA RECURRENCE	2002-09-18	13		4	3	7	3	6	T2a	RADICAL PROSTATECTOMY, SALVAGE RADIOTHERAPY POST RADICAL PROSTATECTOMY						2003-02-13	3	4	7	NEGATIVE	NEGATIVE	pT2c	2013-07-22					0.25	2008-02-22	59.19	SALVAGE RADIOTHERAPY, INTERMITENT ANDROGEN SUPRESSION, ACTIVE SURVEILLANCE/WATCHFUL WAITING						10	127.74	122.97	59.19	9	0
187	0	11	4	3	17.78	0	LOST TO FOLLOW UP	2003-04-08	7.7		4	4	8	4	8	T1c	RADICAL PROSTATECTOMY						2003-05-20	4	4	8	NEGATIVE	NEGATIVE	pT3c	2004-11-21	CHART NOT AVAILABLE	2004-11-22													19.13	17.78	17.78	10	0
188	0	12	5	3	17.78	0	LOST TO FOLLOW UP	2003-04-08	7.7		4	4	8	4	8	T1c	RADICAL PROSTATECTOMY						2003-05-20	4	4	8	NEGATIVE	NEGATIVE	pT3c	2004-11-21	CHART NOT AVAILABLE	2004-11-22													19.13	17.78	17.78	9	0
195	1	3	3	3	84.45	0	ALIVE, NO EVIDENCE OF DISEASE	2003-05-20	6.25		3	4	7	2	8	T2a	RADICAL PROSTATECTOMY						2003-09-04	3	4	7	NEGATIVE	NEGATIVE	pT2a	2010-11-04														7	87.9	84.45	84.45	10	1
205	1	13	4	3	24.06	1	ALIVE, PSA RECURRENCE	2003-08-11	5.7		3	3	6	1	6	T2a	RADICAL PROSTATECTOMY						2003-12-04	3	4	7	NEGATIVE	NEGATIVE	pT2c	2011-05-25					0.4	2005-12-19	24.06	ACTIVE SURVEILLANCE/WATCHFUL WAITING							91.74	88.03	24.06	10	1
206	1	14	3	3	24.06	1	ALIVE, PSA RECURRENCE	2003-08-11	5.7		3	3	6	1	6	T2a	RADICAL PROSTATECTOMY						2003-12-04	3	4	7	NEGATIVE	NEGATIVE	pT2c	2011-05-25					0.4	2005-12-19	24.06	ACTIVE SURVEILLANCE/WATCHFUL WAITING							91.74	88.03	24.06	9	1
207	1	15	3	3	41.32	1	ALIVE, PSA RECURRENCE, LOST TO FOLLOW UP	2005-10-26	20		3	3	6	5	9	T2a	RADICAL PROSTATECTOMY						2006-01-03	3	4	7	NEGATIVE	NEGATIVE	pT3c	2011-01-17	CHART IN STORAGE	2011-01-07			0.25	2009-07-07	41.32	ACTIVE SURVEILLANCE/WATCHFUL WAITING						4	61.58	59.35	41.32	10	1
208	1	16	3	3	41.32	1	ALIVE, PSA RECURRENCE, LOST TO FOLLOW UP	2005-10-26	20		3	3	6	5	9	T2a	RADICAL PROSTATECTOMY						2006-01-03	3	4	7	NEGATIVE	NEGATIVE	pT3c	2011-01-17	CHART IN STORAGE	2011-01-07			0.25	2009-07-07	41.32	ACTIVE SURVEILLANCE/WATCHFUL WAITING						4	61.58	59.35	41.32	9	1
215	2	7	NHT Treated	3	88.87	1	ALIVE, PSA RECURRENCE	2002-01-18	8.35		3	4	7	3	3	T2b	NEO-ADJUVANT THERAPY, RADICAL PROSTATECTOMY, SALVAGE RADIOTHERAPY POST RADICAL PROSTATECTOMY		SUPREFACT	1.5			2002-05-30				NEGATIVE	NEGATIVE	pT3a	2012-01-11					0.29	2009-12-14	88.87	SALVAGE RADIOTHERAPY						9	117.58	113.32	88.87	10	2
216	2	8	NHT Treated	3	88.87	1	ALIVE, PSA RECURRENCE	2002-01-18	8.35		3	4	7	3	3	T2b	NEO-ADJUVANT THERAPY, RADICAL PROSTATECTOMY, SALVAGE RADIOTHERAPY POST RADICAL PROSTATECTOMY		SUPREFACT	1.5			2002-05-30				NEGATIVE	NEGATIVE	pT3a	2012-01-11					0.29	2009-12-14	88.87	SALVAGE RADIOTHERAPY						9	117.58	113.32	88.87	9	2
225	3	1	NHT Treated	3	58.9	0	ALIVE, NO EVIDENCE OF DISEASE, LOST TO FOLLOW UP	2003-03-18	4.61		4	4	8	4	8	T1c	NEO-ADJUVANT THERAPY, RADICAL PROSTATECTOMY		SUPREFACT	2			2003-04-29	3	4	7	NEGATIVE	NEGATIVE	pT2a	2008-04-28	CHART IN STORAGE	2008-04-28	2008-04-28											5	60.26	58.9	58.9	10	3
233	3	9	NHT Treated	3	77.42	0	ALIVE, NO EVIDENCE OF DISEASE, LOST TO FOLLOW UP	2004-01-01	24		3	4	7	5	8	T2c	NEO-ADJUVANT THERAPY, RADICAL PROSTATECTOMY		SUPREFACT + FLUTAMIDE	6			2004-10-21	3	4	7	NEGATIVE	NEGATIVE	pT2c	2011-05-18														6	86.9	77.42	77.42	10	3
235	3	11	NHT Treated	3	75.19	0	ALIVE, NO EVIDENCE OF DISEASE, LOST TO FOLLOW UP	2004-06-17	17.5		3	4	7	6	6	T3	NEO-ADJUVANT THERAPY, RADICAL PROSTATECTOMY		BUSERELIN + FLUTAMIDE	6			2005-03-31	3	4	7	NEGATIVE	NEGATIVE	pT2c	2011-08-18	CHART IN STORAGE	2011-08-18												6	84.45	75.19	75.19	10	3
238	3	14	NHT Treated	3	34.48	0	ALIVE, NO EVIDENCE OF DISEASE, LOST TO FOLLOW UP	2005-10-18	5.8		4	5	9	3	8	T2a	NEO-ADJUVANT THERAPY, RADICAL PROSTATECTOMY		SUPREFACT	7			2006-06-08				NEGATIVE	NEGATIVE	pT2a	2009-05-12	CHART NOT AVAILABLE	2009-05-12												3	42	34.48	34.48	9	3
240	3	16	NHT Treated	3	73.35	0	ALIVE, LOST TO FOLLOW UP	2000-11-23	9.4		4	4	8	2	8	T2a	NEO-ADJUVANT THERAPY, RADICAL PROSTATECTOMY						2001-02-22	3	4	7	POSITIVE	NEGATIVE	pT2c	2007-05-16	CHART NOT AVAILABLE		2007-05-16												76.29	73.35	73.35	20	3
244	4	4	NHT Treated	3	78.84	0	ALIVE, NO EVIDENCE OF DISEASE, LOST TO FOLLOW UP	2002-09-22	9.27		3	4	7	2	8	T2a	NEO-ADJUVANT THERAPY, RADICAL PROSTATECTOMY		NS	3			2003-02-04				NEGATIVE	NEGATIVE	pT2c	2009-10-14	CHART NOT AVAILABLE	2009-10-14	2009-10-14											6	83.19	78.84	78.84	9	4
245	4	5	NHT Treated	3	120.97	0	ALIVE, NO EVIDENCE OF DISEASE	2001-08-01	6.3	7.8	3	4	7	6	8	T1c	NEO-ADJUVANT THERAPY, RADICAL PROSTATECTOMY		ZOLADEX + FLUTAMIDE	6			2002-02-21				NEGATIVE	NEGATIVE	pT2c	2012-05-29														10	127.55	120.97	120.97	9	4
246	4	6	NHT Treated	3	120.97	0	ALIVE, NO EVIDENCE OF DISEASE	2001-08-01	6.3	7.8	3	4	7	6	8	T1c	NEO-ADJUVANT THERAPY, RADICAL PROSTATECTOMY		ZOLADEX + FLUTAMIDE	6			2002-02-21				NEGATIVE	NEGATIVE	pT2c	2012-05-29														10	127.55	120.97	120.97	10	4
253	4	13	NHT Treated	3	97.36	0	ALIVE, NO EVIDENCE OF DISEASE	2001-09-04	16.1	20.7	3	3	6	1	6	T2c	NEO-ADJUVANT THERAPY, RADICAL PROSTATECTOMY		ZOLADEX + FLUTAMIDE	9			2002-08-06	3	3	6	NEGATIVE	NOT DONE	pT2c	2010-11-10														7	108.19	97.36	97.36	10	4
256	4	16	NHT Treated	3	116.26	0	ALIVE, NO EVIDENCE OF DISEASE	2001-07-12	5.5		4	3	7	4	6	T3	NEO-ADJUVANT THERAPY, RADICAL PROSTATECTOMY		BUSERELIN	7			2002-04-23				NEGATIVE	NEGATIVE	pT2c	2012-03-05														8	125.45	116.26	116.26	9	4
263	5	7	NHT Treated	3	24.39	1	ALIVE, NO EVIDENCE OF DISEASE, PSA RECURRENCE	2004-09-14	40		4	5	9	4	8	T2a	NEO-ADJUVANT THERAPY, RADICAL PROSTATECTOMY, SALVAGE RADIOTHERAPY POST RADICAL PROSTATECTOMY		ZOLADEX	8			2005-05-19				NEGATIVE	NEGATIVE	pT3a	2013-04-10					0.52	2007-06-14	24.39	SALVAGE RADIOTHERAPY, INTERMITENT ANDROGEN SUPRESSION						8	100.97	93	24.39	10	5
266	5	10	NHT Treated	3	108.1	1	ALIVE, PSA RECURRENCE	1999-04-27	11.7		3	3	6	3	6	T2a	NEO-ADJUVANT THERAPY, RADICAL PROSTATECTOMY, ADJUVANT THERAPY		LUPRON + FLUTAMIDE	8	HORMONAL, RADIATION		2002-02-14				NEGATIVE	NEGATIVE	pT2c	2012-09-27					0.22	2011-04-19	108.1							10	158.13	125.1	108.1	12	5
270	5	14	NHT Treated	3	14.97	1	ALIVE, PSA RECURRENCE, LOST TO FOLLOW UP	2001-03-30	25		3	3	6	2	6	T1c	NEO-ADJUVANT THERAPY, RADICAL PROSTATECTOMY		ZOLADEX	8			2002-04-18	3	3	6	POSITIVE	NEGATIVE	pT3a	2004-11-30	CHART NOT AVAILABLE		2004-11-30		0.9	2003-07-26	14.97	INTERMITENT ANDROGEN SUPRESSION							43.26	30.87	14.97	12	5
275	6	3	NHT Treated	3	40.58	1	ALIVE, PSA RECURRENCE	2001-08-16	6.2		3	4	7	3	8	T2a	NEO-ADJUVANT THERAPY, RADICAL PROSTATECTOMY		NS	8			2002-06-06	3	4	7	NEGATIVE	NEGATIVE	pT3	2013-06-13					0.2	2005-11-15	40.58	SALVAGE RADIOTHERAPY, INTERMITENT ANDROGEN SUPRESSION						10	139.32	129.84	40.58	10	6
276	6	4	NHT Treated	3	40.58	1	ALIVE, PSA RECURRENCE	2001-08-16	6.2		3	4	7	3	8	T2a	NEO-ADJUVANT THERAPY, RADICAL PROSTATECTOMY		NS	8			2002-06-06	3	4	7	NEGATIVE	NEGATIVE	pT3	2013-06-13					0.2	2005-11-15	40.58	SALVAGE RADIOTHERAPY, INTERMITENT ANDROGEN SUPRESSION						10	139.32	129.84	40.58	9	6
278	6	6	NHT Treated	3	112.74	1	ALIVE, PSA RECURRENCE	2003-04-30	39.2	9.5	3	4	7	3	6	T3	NEO-ADJUVANT THERAPY, RADICAL PROSTATECTOMY		TAXOTERE TRIAL	6			2003-12-02				NEGATIVE	NEGATIVE	pT2c	2013-06-27					0.24			INTERMITENT ANDROGEN SUPRESSION						4	119.71	112.74	112.74	9	6
280	6	8	NHT Treated	3	25.19	0	ALIVE, NO EVIDENCE OF DISEASE, LOST TO FOLLOW UP	2005-01-26	15.6		3	4	7	2	8	T3	NEO-ADJUVANT THERAPY, RADICAL PROSTATECTOMY			8			2005-12-01	3	4	7	NEGATIVE	NEGATIVE	pT2c	2008-01-21	CHART IN STORAGE	2008-01-21	2007-02-15												35.16	25.19	25.19	9	6
287	6	15	NHT Treated	3	12.78	1	ALIVE, PSA RECURRENCE, METASTASIS	2004-01-19	32.5		5	4	9	6	6	T3	NEO-ADJUVANT THERAPY, RADICAL PROSTATECTOMY		ZOLADEX + FLUTAMIDE	8			2004-10-14				POSITIVE	NEGATIVE	pT4	2013-05-22					0.55	2005-11-14	12.78	INTERMITENT ANDROGEN SUPRESSION	2011-11-23	METASTATIC LESION LEFT ILIAC BONE					110.03	101.35	12.78	10	6
288	6	16	NHT Treated	3	12.78	1	ALIVE, PSA RECURRENCE, METASTASIS	2004-01-19	32.5		5	4	9	6	6	T3	NEO-ADJUVANT THERAPY, RADICAL PROSTATECTOMY		ZOLADEX + FLUTAMIDE	8			2004-10-14				POSITIVE	NEGATIVE	pT4	2013-05-22					0.55	2005-11-14	12.78	INTERMITENT ANDROGEN SUPRESSION	2011-11-23	METASTATIC LESION LEFT ILIAC BONE					110.03	101.35	12.78	9	6
291	7	3	NHT Treated	3	24.71	1	ALIVE, NO EVIDENCE OF DISEASE, PSA RECURRENCE	2005-01-06	14		4	5	9	7	8	T2a	NEO-ADJUVANT THERAPY, RADICAL PROSTATECTOMY, SALVAGE RADIOTHERAPY POST RADICAL PROSTATECTOMY		FLUTAMIDE + BUSERELIN	7			2005-09-15				NEGATIVE	NEGATIVE	pT3c	2013-10-21					0.24	2007-10-21	24.71	SALVAGE RADIOTHERAPY, INTERMITENT ANDROGEN SUPRESSION							103.55	95.42	24.71	10	7
295	7	7	NHT Treated	3	21.23	1	PSA RECURRENCE, LOST TO FOLLOW UP	2001-05-11	30		3	3	6	8	8	T3	NEO-ADJUVANT THERAPY, RADICAL PROSTATECTOMY		ZOLADEX	9			2002-02-05	3	3	6	NEGATIVE	NEGATIVE	pT3c	2004-06-17	CHART NOT AVAILABLE		2004-06-17		0.2	2003-11-25	21.23	ACTIVE SURVEILLANCE/WATCHFUL WAITING							36.55	27.84	21.23	10	7
296	7	8	NHT Treated	3	21.23	1	PSA RECURRENCE, LOST TO FOLLOW UP	2001-05-11	30		3	3	6	8	8	T3	NEO-ADJUVANT THERAPY, RADICAL PROSTATECTOMY		ZOLADEX	9			2002-02-05	3	3	6	NEGATIVE	NEGATIVE	pT3c	2004-06-17	CHART NOT AVAILABLE		2004-06-17		0.2	2003-11-25	21.23	ACTIVE SURVEILLANCE/WATCHFUL WAITING							36.55	27.84	21.23	9	7
297	7	9	NHT Treated	3	10.32	1	PSA RECURRENCE, LOST TO FOLLOW UP	2003-10-16	35		4	3	7	4	6	T1c	NEO-ADJUVANT THERAPY, RADICAL PROSTATECTOMY		ZOLADEX	9			2004-09-24	3	4	7	NEGATIVE	NEGATIVE	pT3c		CHART NOT AVAILABLE	2006-01-24			0.45	2005-08-10	10.32	ACTIVE SURVEILLANCE/WATCHFUL WAITING									10.32	10	7
298	7	10	NHT Treated	3	10.32	1	PSA RECURRENCE, LOST TO FOLLOW UP	2003-10-16	35		4	3	7	4	6	T1c	NEO-ADJUVANT THERAPY, RADICAL PROSTATECTOMY		ZOLADEX	9			2004-09-24	3	4	7	NEGATIVE	NEGATIVE	pT3c		CHART NOT AVAILABLE	2006-01-24			0.45	2005-08-10	10.32	ACTIVE SURVEILLANCE/WATCHFUL WAITING									10.32	9	7
303	7	15	NHT Treated	3	28.42	1	ALIVE, PSA RECURRENCE	2002-04-25	8.9		4	3	7	6	8	T2c	NEO-ADJUVANT THERAPY, RADICAL PROSTATECTOMY, SALVAGE RADIOTHERAPY POST RADICAL PROSTATECTOMY		LUPRON	8			2003-04-03				NEGATIVE	NEGATIVE	pT3a	2013-06-05					0.49	2005-08-31	28.42	SALVAGE RADIOTHERAPY, INTERMITENT ANDROGEN SUPRESSION						9	130.94	119.87	28.42	10	7
311	8	7	NHT Treated	3	19.1	1	ALIVE, PSA RECURRENCE	2001-11-19	42.9		3	5	8	6	6	T3	NEO-ADJUVANT THERAPY, RADICAL PROSTATECTOMY		ZOLADEX	12			2002-12-12				NEGATIVE	NEGATIVE	pT3c	2012-12-04					0.2	2004-07-26	19.1	SALVAGE RADIOTHERAPY, INTERMITENT ANDROGEN SUPRESSION							130.1	117.58	19.1	10	8
312	8	8	NHT Treated	3	19.1	1	ALIVE, PSA RECURRENCE	2001-11-19	42.9		3	5	8	6	6	T3	NEO-ADJUVANT THERAPY, RADICAL PROSTATECTOMY		ZOLADEX	12			2002-12-12				NEGATIVE	NEGATIVE	pT3c	2012-12-04					0.2	2004-07-26	19.1	SALVAGE RADIOTHERAPY, INTERMITENT ANDROGEN SUPRESSION							130.1	117.58	19.1	9	8
315	8	11	NHT Treated	3	86.26	0	ALIVE, NO EVIDENCE OF DISEASE	2004-03-01	13		3	4	7	4	8	T1c	NEO-ADJUVANT THERAPY, RADICAL PROSTATECTOMY		LUPRON	8			2004-12-22				NEGATIVE	NEGATIVE	pT2c	2012-04-18														7	95.81	86.26	86.26	10	8
317	8	13	NHT Treated	3	15.84	1	PSA RECURRENCE, LOST TO FOLLOW UP	2001-11-07	7		3	3	6	3	6	T2c	NEO-ADJUVANT THERAPY, RADICAL PROSTATECTOMY			1.5			2002-06-13				NEGATIVE	NEGATIVE	pT3b	2003-10-17	CHART NOT AVAILABLE	2004-03-12	2004-03-12		1.46	2003-10-17	15.84								22.87	15.84	15.84	13	8
325	9	5	4	3	47.74	1	METASTASIS, CASTRATION RESISTANCE, DEAD, LOST TO FOLLOW UP	2002-08-19	17		4	4	8	3	8	T2a	RADICAL PROSTATECTOMY, ADJUVANT THERAPY				HORMONAL, RADIATION		2002-11-12	4	5	9	POSITIVE	NEGATIVE	pT3b	2006-12-01				2006-12-01					2004-08-06	LEFT ILIAC BONE AND THORACIC SPINE.	HORMONE THERAPY (NILUTAMIDE ) + RADIATION.	2004-05-25	RESEARCH TREATMENT, CHEMO, 2ND LINE CHEMO		50.49	47.74	47.74	10	9
331	9	11	4	3	100.55	1	ALIVE, PSA RECURRENCE, METASTASIS	2002-11-08	6.59		3	4	7	2	8	T2a	RADICAL PROSTATECTOMY, ADJUVANT THERAPY				HORMONAL		2003-02-25	3	4	7	NEGATIVE	POSITIVE	pT3c	2013-03-04					0.26	2011-09-08	100.55	ACTIVE SURVEILLANCE/WATCHFUL WAITING	2003-02-25	RIGHT LYMPH NODES				8	121.58	118.06	100.55	10	9
335	9	15	NHT Treated	3	13.23	1	PSA RECURRENCE, METASTASIS, LOST TO FOLLOW UP	2003-05-23	3.4	9	4	5	9	3	6	T2a	NEO-ADJUVANT THERAPY, RADICAL PROSTATECTOMY		ZOLADEX + FLUTAMIDE	6			2004-01-22	5	4	9	POSITIVE	NEGATIVE	pT3c	2006-07-12	CHART NOT AVAILABLE	2006-07-12	2006-07-12		18	2005-03-07	13.23	CONTINUOS HORMONAL	2006-07-28	BONE					36.97	29.1	13.23	10	9
336	9	16	NHT Treated	3	13.23	1	PSA RECURRENCE, METASTASIS, LOST TO FOLLOW UP	2003-05-23	3.4	9	4	5	9	3	6	T2a	NEO-ADJUVANT THERAPY, RADICAL PROSTATECTOMY		ZOLADEX + FLUTAMIDE	6			2004-01-22	5	4	9	POSITIVE	NEGATIVE	pT3c	2006-07-12	CHART NOT AVAILABLE	2006-07-12	2006-07-12		18	2005-03-07	13.23	CONTINUOS HORMONAL	2006-07-28	BONE					36.97	29.1	13.23	9	9
349	10	13	4	3	11.1	1	ALIVE, PSA RECURRENCE, METASTASIS, CASTRATION RESISTANCE	2004-05-06	7.4		3	4	7	6	8	T2a	NEO-ADJUVANT THERAPY, RADICAL PROSTATECTOMY, SALVAGE RADIOTHERAPY POST RADICAL PROSTATECTOMY		NS	1			2006-01-05	5	3	8	NEGATIVE	POSITIVE	pT3c	2013-07-18					1.8	2006-12-15	11.1	SALVAGE RADIOTHERAPY, INTERMITENT ANDROGEN SUPRESSION	2006-01-05	1 LEFT LYMPH NODE POSITIVE FOR METS.	HT + RT		ABIRATERONE + PREDNISONE (COUGAR-002)		108.39	88.74	11.1	10	10
350	10	14	4	3	11.1	1	ALIVE, PSA RECURRENCE, METASTASIS, CASTRATION RESISTANCE	2004-05-06	7.4		3	4	7	6	8	T2a	NEO-ADJUVANT THERAPY, RADICAL PROSTATECTOMY, SALVAGE RADIOTHERAPY POST RADICAL PROSTATECTOMY		NS	1			2006-01-05	5	3	8	NEGATIVE	POSITIVE	pT3c	2013-07-18					1.8	2006-12-15	11.1	SALVAGE RADIOTHERAPY, INTERMITENT ANDROGEN SUPRESSION	2006-01-05	1 LEFT LYMPH NODE POSITIVE FOR METS.	HT + RT		ABIRATERONE + PREDNISONE (COUGAR-002)		108.39	88.74	11.1	9	10
351	10	15	NHT Treated	3	27.29	1	ALIVE, NO EVIDENCE OF DISEASE, PSA RECURRENCE	2002-11-08	6.71		3	4	7	6	8	T3	NEO-ADJUVANT THERAPY, RADICAL PROSTATECTOMY		ZOLADEX	8			2003-08-26	4	4	8	NEGATIVE	NEGATIVE	pT3a	2013-02-13					0.43	2005-12-19	27.29	SALVAGE RADIOTHERAPY, INTERMITENT ANDROGEN SUPRESSION						8	120.97	111.58	27.29	10	10
352	10	16	NHT Treated	3	27.29	1	ALIVE, NO EVIDENCE OF DISEASE, PSA RECURRENCE	2002-11-08	6.71		3	4	7	6	8	T3	NEO-ADJUVANT THERAPY, RADICAL PROSTATECTOMY		ZOLADEX	8			2003-08-26	4	4	8	NEGATIVE	NEGATIVE	pT3a	2013-02-13					0.43	2005-12-19	27.29	SALVAGE RADIOTHERAPY, INTERMITENT ANDROGEN SUPRESSION						8	120.97	111.58	27.29	9	10
379	4	3	PRIMARY CA	3	72.68	0	ALIVE, NO EVIDENCE OF DISEASE	2005-11-08	4.9		3	3	6	4	8	T1c	RADICAL PROSTATECTOMY						2006-03-09	4	3	7	POSITIVE	NOT DONE	pT3b	2012-05-09														6	76.58	72.68	72.68	40	4
380	4	4	PRIMARY CA	3	72.68	0	ALIVE, NO EVIDENCE OF DISEASE	2005-11-08	4.9		3	3	6	4	8	T1c	RADICAL PROSTATECTOMY						2006-03-09	4	3	7	POSITIVE	NOT DONE	pT3b	2012-05-09														6	76.58	72.68	72.68	39	4
381	4	5	LN METS	3	72.68	0	ALIVE, NO EVIDENCE OF DISEASE	2005-11-08	4.9		3	3	6	4	8	T1c	RADICAL PROSTATECTOMY						2006-03-09	4	3	7	POSITIVE	NOT DONE	pT3b	2012-05-09														6	76.58	72.68	72.68	38	4
382	4	6	LN METS	3	72.68	0	ALIVE, NO EVIDENCE OF DISEASE	2005-11-08	4.9		3	3	6	4	8	T1c	RADICAL PROSTATECTOMY						2006-03-09	4	3	7	POSITIVE	NOT DONE	pT3b	2012-05-09														6	76.58	72.68	72.68	37	4
383	5	1	PRIMARY CA	3	67.77	1	ALIVE, METASTASIS	2007-06-22	24		3	4	7	4	8	T1c	RADICAL PROSTATECTOMY, ADJUVANT THERAPY				HORMONAL		2007-09-04	3	4	7	POSITIVE	POSITIVE	pT2c	2013-06-05									2007-09-04	LYMPH NODES	HORMONE THERAPY			4	70.16	67.77	67.77	42	5
384	5	2	BENIGN	3	67.77	1	ALIVE, METASTASIS	2007-06-22	24		3	4	7	4	8	T1c	RADICAL PROSTATECTOMY, ADJUVANT THERAPY				HORMONAL		2007-09-04	3	4	7	POSITIVE	POSITIVE	pT2c	2013-06-05									2007-09-04	LYMPH NODES	HORMONE THERAPY			4	70.16	67.77	67.77	41	5
389	6	1	PRIMARY CA	3	82	1	ALIVE, METASTASIS, CASTRATION RESISTANCE	2006-05-19	7		4	5	9	8	8	T2c	RADICAL PROSTATECTOMY, ADJUVANT THERAPY, SALVAGE RADIOTHERAPY POST RADICAL PROSTATECTOMY				HORMONAL		2006-07-11	4	5	9	POSITIVE	POSITIVE	pT3c	2013-06-26									2006-07-11	LYMPH NODES	HORMONE THERAPY	2011-03-01	RESEARCH TREATMENT	4	83.71	82	82	42	6
390	6	2	PRIMARY CA	3	82	1	ALIVE, METASTASIS, CASTRATION RESISTANCE	2006-05-19	7		4	5	9	8	8	T2c	RADICAL PROSTATECTOMY, ADJUVANT THERAPY, SALVAGE RADIOTHERAPY POST RADICAL PROSTATECTOMY				HORMONAL		2006-07-11	4	5	9	POSITIVE	POSITIVE	pT3c	2013-06-26									2006-07-11	LYMPH NODES	HORMONE THERAPY	2011-03-01	RESEARCH TREATMENT	4	83.71	82	82	41	6
391	6	3	PRIMARY CA	3	82	1	ALIVE, METASTASIS, CASTRATION RESISTANCE	2006-05-19	7		4	5	9	8	8	T2c	RADICAL PROSTATECTOMY, ADJUVANT THERAPY, SALVAGE RADIOTHERAPY POST RADICAL PROSTATECTOMY				HORMONAL		2006-07-11	4	5	9	POSITIVE	POSITIVE	pT3c	2013-06-26									2006-07-11	LYMPH NODES	HORMONE THERAPY	2011-03-01	RESEARCH TREATMENT	4	83.71	82	82	40	6
392	6	4	PRIMARY CA	3	82	1	ALIVE, METASTASIS, CASTRATION RESISTANCE	2006-05-19	7		4	5	9	8	8	T2c	RADICAL PROSTATECTOMY, ADJUVANT THERAPY, SALVAGE RADIOTHERAPY POST RADICAL PROSTATECTOMY				HORMONAL		2006-07-11	4	5	9	POSITIVE	POSITIVE	pT3c	2013-06-26									2006-07-11	LYMPH NODES	HORMONE THERAPY	2011-03-01	RESEARCH TREATMENT	4	83.71	82	82	39	6
393	6	5	LN METS	3	82	1	ALIVE, METASTASIS, CASTRATION RESISTANCE	2006-05-19	7		4	5	9	8	8	T2c	RADICAL PROSTATECTOMY, ADJUVANT THERAPY, SALVAGE RADIOTHERAPY POST RADICAL PROSTATECTOMY				HORMONAL		2006-07-11	4	5	9	POSITIVE	POSITIVE	pT3c	2013-06-26									2006-07-11	LYMPH NODES	HORMONE THERAPY	2011-03-01	RESEARCH TREATMENT	4	83.71	82	82	38	6
394	6	6	LN METS	3	82	1	ALIVE, METASTASIS, CASTRATION RESISTANCE	2006-05-19	7		4	5	9	8	8	T2c	RADICAL PROSTATECTOMY, ADJUVANT THERAPY, SALVAGE RADIOTHERAPY POST RADICAL PROSTATECTOMY				HORMONAL		2006-07-11	4	5	9	POSITIVE	POSITIVE	pT3c	2013-06-26									2006-07-11	LYMPH NODES	HORMONE THERAPY	2011-03-01	RESEARCH TREATMENT	4	83.71	82	82	37	6
399	7	5	Androgen sensitive	3	59.81	0	LOST TO FOLLOW UP	2002-09-16	4.3		3	4	7	7	8	T2a	RADICAL PROSTATECTOMY						2002-10-29	3	4	7	POSITIVE	NOT DONE	pT3a	2007-11-26	CHART NOT AVAILABLE	2007-11-26	2007-11-26												61.19	59.81	59.81	12	7
[truncated: 2 more columns]
